# Supplementary material for: Flight Phenology of Elasmopalpus lignosellus (Lepidoptera: Pyralidae) in the Northwest Florida Panhandle
Source: Insects. 2023 Apr 2;14(4):354. doi: 10.3390/insects14040354 (PMC10146345; doi:10.3390/insects14040354)
Supplement: Supplementary file 1 [file insects-14-00354-s001.zip]

Archive with 1 entries (1 files):
- insects-2222821-supplementary.pdf
